# Supplementary material for: Loss of tumor suppressor inositol polyphosphate 4-phosphatase type B impairs DNA double-strand break repair by destabilization of DNA tethering protein Rad50
Source: Cell Death Dis. 2020 Apr 27;11(4):292. doi: 10.1038/s41419-020-2491-3 (PMC7184567; doi:10.1038/s41419-020-2491-3)
Supplement: Supplementary file 4 — Supplemental Table S1 [file 41419_2020_2491_MOESM4_ESM.xlsx]

## Sheet: Sheet1
Table S1 List of potential INPP4B interacting proteins in A549 cells
Unipro Accession	Description	MS Score	Coverage %	Proteins isoform	Unique Peptides	Total Peptides	Peptide ID	AA Number	MW [kDa]	Calc. pI
P46940	Ras GTPase-activating-like protein IQGAP1 OS=Homo sapiens GN=IQGAP1 PE=1 SV=1 - [IQGA1_HUMAN]	308.159	35.24	3	43	45	EELQSGVDAANSAAQQYQR ILAIGLINEALDEGDAQK FVHLLDQSDQDFQEELDLmK LPYDVTPEQALAHEEVK AQEIqDESAVLWLDEIQGGIWQSNK EEIQSSISGVTAAYNR SWVNQmESQTGEASK VDQIQEIVTGNPTVIK SNQQLENDLNLMDIK FmDSVIFTLYNYASNQR NPNAmLVNLEEPLASTYQDILYQAK SNQQLENDLNLmDIK SWVNQMESQTGEASK ILAIGLInEALDEGDAQK GVLLEIEDLQVNQFK MFLGDNAHLSIINEYLSQSYQK LEGVLAEVAQHYQDTLIR SKVDQIQEIVTGNPTVIK VDFTEEEINNmK mFLGDNAHLSIINEYLSQSYQK KFVHLLDQSDQDFQEELDLmK…	1657	189.134	6.48096
Q6WCQ1-2	Isoform 2 of Myosin phosphatase Rho-interacting protein OS=Homo sapiens GN=MPRIP - [MPRIP_HUMAN]	182.798	46.63	4	36	36	TLLTGDGGGEATGSPLAQGK FGmLDATDGPGTEDAALR LLAEETAATISAIEAmK FGMLDATDGPGTEDAALR ENQELNAHNQELNNR HVHPTTAPDVTSSLPEEK ELEVLSEQYSQK SQISSVNSDVEALR AEHmETNAVGPSPSSDTR EGEFTLSAmTSGIR VAVTSSSSSSSSSSSIPSAEK AEHMETNAVGPSPSSDTR SPDSATVSGYDImK GFAAMEETHQK THNVHVEIEQR LLAEETAATISAIEAMK KVEPPTPQEPGPAK QEISSLKDELQTALR QEAELGEPDPEQK QYLEELQSVQR EIVSGWLEMLmVYPR TFDWAEFRPIQQALAQER HWFVLADQSLR LSTHELTSLLEK QVPIAPVHLS…	1038	118.03	6.39209
O14974-5	Isoform 5 of Protein phosphatase 1 regulatory subunit 12A OS=Homo sapiens GN=PPP1R12A - [MYPT1_HUMAN]	130.847	25.66	6	22	23	SPLIESTANMDNNQSQK VGQTAFDVADEDILGYLEELQK SPLIESTANmDNNQSQK KTGSYGALAEITASK AQLHDTNMELTDLK ITTGSSSAGTQSSTSNR KSPLIESTANmDNNQSQK ITTGSSSAGTqSSTSNR STQGVTLTDLQEAEK AQLHDTNmELTDLK LYEQILAENEK SGSYSYLEER LAYVAPTIPR LASTSDIEEK SLLSSTSTTTK LKDENGALIR QWLNSGHINDVR LKDEnGALIR QGVDIEAAR ISEMEEELK RLASTSDIEEK TGSYGALAEITASK KDESPATWR TYDETYQR LWAEDSTEK YDSLLGR SYLTPVRDEESESQR	943	105.577	5.37646
P05187	Alkaline phosphatase, placental type OS=Homo sapiens GN=ALPP PE=1 SV=2 - [PPB1_HUMAN]	117.858	41.12	2	12	14	AGQLTSEEDTLSLVTADHSHVFSFGGYPLR DSTLDPSLMEMTEAALR DSTLDPSLMEmTEAALR GNFQTIGLSAAAR AYTVLLYGnGPGYVLK DGARPDVTESESGSPEYR TELMQASLDPSVTHLMGLFEPGDMK mGTPDPEYPDDYSQGGTR QQSAVPLDEETHAGEDVAVFAR NWYSDADVPASAR MGTPDPEYPDDYSQGGTR GNEVISVMNR GFFLFVEGGR LGPEIPLAmDR TELMQASLDPSVTHLMGLFEPGDmK GNEVISVmNR TELmQASLDPSVTHLmGLFEPGDmK AYTVLLYGNGPGYVLK LGPEIPLAMDR NLVQEWLAK FPYVALSK	535	57.9173	6.29053
Q92878	DNA repair protein RAD50 OS=Homo sapiens GN=RAD50 PE=1 SV=3 - [RAD50_HUMAN]	111.093	6.09	1	7	7	TANQLMNDFAEKETLK HSDELTSLLGYFPNK FDEIFSATR VIAQLSECEK EQVSPLETTLEK GYEEEIIHFK VLASLIIR	1312	153.893	6.47259
Q9BZF9-2	Isoform 2 of Uveal autoantigen with coiled-coil domains and ankyrin repeats OS=Homo sapiens GN=UACA - [UACA_HUMAN]	106.391	19.89	2	25	25	nGADISLLDALGHDSSYYAR NLTHmQDEVNVK QTSEILAVQNLLQK KFEDINQEFVK KVQDSNAEILANYR SLNGTIENLKEELK VQDSNAEILANYR AEYISLAEHEAK SDLETQISSLNEK SLEQQLADADR NLTHMQDEVNVK IHALTSENTNLK VKYEGASAEVGK IGDNLDILTLLK NLENTQNQIK SLnGTIENLKEELK LTEELKDQLK LAQHVKPEEHEQVK EQAHNLTIEmK NSSVPLAEHLQIK mmSNQYVPVK LETVFVPPEK SLTTITELQR YSVSEEEVK QSQLIDTLQHQVK QHVPLEQVEALK YEGASAEVGK	1403	161.41	6.93213
P31327	Carbamoyl-phosphate synthase [ammonia], mitochondrial OS=Homo sapiens GN=CPS1 PE=1 SV=2 - [CPSM_HUMAN]	98.1989	22.67	3	24	26	FLGVAEQLHNEGFK IAPSFAVESIEDALK TAVDSGIPLLTNFQVTK EPLFGISTGNLITGLAAGAK VLGTSVESIMATEDR AFAmTNQILVEK mEYDGILIAGGPGNPALAEPLIQNVR VLGTSVESImATEDR GLNSESmTEETLK HLPTLDHPIIPADYVAIK AIDDNmSLDEIEK SIFSAVLDELK AVNTLNEALEFAK QADTVYFLPITPQFVTEVIK AQTAHIVLEDGTK KEPLFGISTGNLITGLAAGAK GQNQPVLNITNK TLGVDFIDVATK IALGIPLPEIK AFAISGPFNVQFLVK VSQEHPVVLTK AmLSTGFK VSGLLVLDYSK QNLIAEVSTK EIEYEVVR GLNSESMTEETLK SLGQWL…	1500	164.835	6.7417
P02545	Prelamin-A/C OS=Homo sapiens GN=LMNA PE=1 SV=1 - [LMNA_HUMAN]	94.1547	32.68	6	19	20	mQQQLDEYQELLDIK MQQQLDEYQELLDIK NSNLVGAAHEELQQSR SVGGSGGGSFGDNLVTR TALINSTGEEVAmR SGAQASSTPLSPTR IDSLSAQLSQLQK AQHEDQVEQYK EGDLIAAQAR ITESEEVVSR DLEALLNSK LALDmEIHAYR LKDLEALLNSK TALInSTGEEVAMR LADALQELR TLEGELHDLR SLETENAGLR LLEGEEER LEAALGEAK AAYEAELGDAR QNGDDPLLTYR LAVYIDR	664	74.0947	7.02002
O75128	Protein cordon-bleu OS=Homo sapiens GN=COBL PE=1 SV=2 - [COBL_HUMAN]	84.5234	21.57	7	19	19	SLTLGPSLSLGSISGVSVK VHADVVRPHGYAEK IDELGNLVSPHATGIR IISLSSSVPEAESQPIGK GPPSTPVPTQTQNPESR DTSLHSALmEAIHSAGGK TSSQYVASAIAK VASSASEELQSFR DTSLHSALMEAIHSAGGK NAALAPTSWHQR ASTmDVTVVLPSGLEK QSTSSQEASSASEPR APVLAAPPVTVK DVSLSTGAIK VPAAHTTEVTFLKPQR RAPPPPGSGPPVQDK VTSFASNLHTDNLNAK LSTQDRPAAIHR FKPVVQRPVPK DGNLMETAPR	1261	135.533	7.75244
Q13045	Protein flightless-1 homolog OS=Homo sapiens GN=FLII PE=1 SV=2 - [FLII_HUMAN]	82.5038	19.31	2	16	18	VPFESEDNQGIVYAWVGR LAEDILNTmFDTSYSK LAGASPATVAAAAAAGSGPK VGLGLGYLELPQINYK LAEDILNTMFDTSYSK NAEAVLQSPGLSGK AVQGAQQPSLYQIR QLPAMTALQTLHLR RWDQGLEKPR GAQATLSSTTK LEHLSVSHNNLTTLHGELSSLPSLR LDFDGLPSGIGK LLQSLLDTR SLEGTEAQVFK ADLTALFLPR GLDIYVWR LVHLQTLVLnGNPLLHAQLR FVFLLDR LEHLSVSHNnLTTLHGELSSLPSLR GVDLSGNDFK	1269	144.66	6.04932
P27708	CAD protein OS=Homo sapiens GN=CAD PE=1 SV=3 - [PYR1_HUMAN]	81.9661	11.46	1	21	23	VLGTSPEAIDSAENR TLGVDLVALATR MALLATVLGR DQMSHLFNVAHTLR LLDTIGISQPQWR LSLDDLLQR mALLATVLGR LYLNETFSELR LPGLIDVHVHLR TPHVLVLGSGVYR IIAHAQLLEQHR VImGEEVEPVGLmTGSGVVGVK KNILLTIGSYK TLHEWLQQHGIPGLQGVDTR HPQPGAVELAAK AmLSTGFK LGYPVLVR LALGIPLPELR YVAPPSLR NILLTIGSYK EIEYEVVR VPQFSFSR AHWTPFEGQK KEEILLIK	2225	242.829	6.45557
Q8IVT2	Mitotic interactor and substrate of PLK1 OS=Homo sapiens GN=MISP PE=1 SV=1 - [MISP_HUMAN]	81.7096	41.09	1	21	21	EQWYAGINPSDGINSEVLEAIR ALSSDSILSPAPDAR NALFPEVFSPTPDENSDQNSR YPILGIPQAHR ASTPDWVSEGPQPGLR GTPAGTTPGASQAPK QGVSYSVHAYTGQPSPR SSTVATLQGTPDHGDPR WAVIQGQAVR QATDHQELVEIPTRPLLTK HLSESSGKPLSTK LDAGDADPR QQFLSLEQANK GRPSLYVQR DIVQETQR GRPSLYVqR STPLEENVVDR EDEGWQVYR SQSSDLLER AFNKPHLAnGHVVPIKPQVK EQIDFLAAR LSLITAPR	679	75.311	6.82959
Q13045-2	Isoform 2 of Protein flightless-1 homolog OS=Homo sapiens GN=FLII - [FLII_HUMAN]	77.8141	18.45	1	13	17	LAGASPATVAAAAAGSGPK VPFESEDNQGIVYAWVGR LAEDILNTmFDTSYSK VGLGLGYLELPQINYK LAEDILNTMFDTSYSK NAEAVLQSPGLSGK AVQGAQQPSLYQIR QLPAMTALQTLHLR RWDQGLEKPR GAQATLSSTTK LEHLSVSHNNLTTLHGELSSLPSLR LDFDGLPSGIGK LLQSLLDTR SLEGTEAQVFK ADLTALFLPR GLDIYVWR FVFLLDR LEHLSVSHNnLTTLHGELSSLPSLR GVDLSGNDFK	1214	138.405	6.07471
P11142	Heat shock cognate 71 kDa protein OS=Homo sapiens GN=HSPA8 PE=1 SV=1 - [HSP7C_HUMAN]	75.8845	31.58	3	12	15	SQIHDIVLVGGSTR NQVAmNPTNTVFDAK IINEPTAAAIAYGLDK STAGDTHLGGEDFDNR NQVAMNPTNTVFDAK VEIIANDQGNR DAGTIAGLNVLR RFDDAVVQSDmK FEELNADLFR TTPSYVAFTDTER SFYPEEVSSMVLTK mVNHFIAEFK TVTNAVVTVPAYFNDSQR NSLESYAFNmK MVNHFIAEFK LLQDFFnGK LLQDFFNGK SINPDEAVAYGAAVQAAILSGDK RFDDAVVQSDMK	646	70.8542	5.51611
P28290	Sperm-specific antigen 2 OS=Homo sapiens GN=SSFA2 PE=1 SV=3 - [SSFA2_HUMAN]	65.3087	15.17	3	15	15	TPLGASLDEQSSSTLK SSVLPLYENTFQELQVMR mEVENPNYALTSR EIVSGLLAAVSSSK GPDPAAAPYSTQK NSLQNLSQYPmmR NVEQDELQQVIR MEVENPNYALTSR FEVDQLQGLR LPSmPAAEEmHK IGSMSSVTSNK QQTMVYHHmTEEER TQmmDLELAmLR LLGLEEQLR SQSLPTTLLSPVR VMEHDGQSLVK	1259	138.3	5.18604
O15327	Type II inositol 3,4-bisphosphate 4-phosphatase OS=Homo sapiens GN=INPP4B PE=2 SV=4 - [INP4B_HUMAN]	59.6787	20.02	2	15	15	DPLFLTGVTFPSEYPIYEETK TLEFVPINLHLQR ALLENLLQNIQSK NTGYQFIYYSPENTAK SSTEESSPQDQPPVmR SSTEESSPQDQPPVMR DNLPFLNSVLK EDWYEQLYPLILTLK SKEQLLVLSLR TELFVHAFK mFESLPLQIK SNDVLPVITGR MFESLPLQIK SFLGYASFK EQmSESILSFHIPK EHYVVEVK ELISLHIK	924	104.671	6.26514
Q9Y608-2	Isoform 2 of Leucine-rich repeat flightless-interacting protein 2 OS=Homo sapiens GN=LRRFIP2 - [LRRF2_HUMAN]	59.5447	25.75	5	8	9	AEQDITTLEQSISR LAGEKEELLSQIR TALDKIEEmEmTNSHLAK AmVSNAQLDNEK IEEMEmTNSHLAK FSAEDEALSNIAR AMVSNAQLDNEK IEEmEmTNSHLAK NSASATTPLSGNSSR NSASATTPLSGnSSR TALDKIEEmEMTNSHLAK NNLIYQVDTLK LQLEEER	400	45.3862	5.52881
O00571-2	Isoform 2 of ATP-dependent RNA helicase DDX3X OS=Homo sapiens GN=DDX3X - [DDX3X_HUMAN]	58.8959	23.68	7	12	13	LEQELFSGGNTGINFEK TAAFLLPILSQIYSDGPGEALR HVINFDLPSDIEEYVHR SFLLDLLNATGK SPILVATAVAAR KQYPISLVLAPTR mLDmGFEPQIR VVWVEESDKR DREEALHQFR DLLDLLVEAK QYPISLVLAPTR YLVLDEADR IVEQDTmPPK	646	71.3109	6.62451
Q9ULV4	Coronin-1C OS=Homo sapiens GN=CORO1C PE=1 SV=1 - [COR1C_HUMAN]	54.7321	28.06	3	10	10	KSDLFQDDLYPDTAGPEAALEAEEWFEGK AIFLADGNVFTTGFSR YFEITDESPYVHYLNTFSSK TTDTASVQNEAK VGIVAWHPTAR NILDSKPTANK NADPILISLK FRHVFGQAVK QLALWNPK LDEILK	474	53.2151	7.07861
Q86V48-2	Isoform 2 of Leucine zipper protein 1 OS=Homo sapiens GN=LUZP1 - [LUZP1_HUMAN]	54.6671	17.84	3	13	13	NNDLQDNYLSEQNK NVESTNSNAYTQR EFALNNENYSLSNR ASHMGVSTDSGTQETK IEDGISSTLPSK VTSSITIYPSDSSSPR EGVNQPAAVVmEDSSPHEALR VGPSSGDAPEPSSR TFSDTTHGSVPSDPLGR SSTDFSELEQPR AIIKPVIVDK SQENILQGFSTSHK HFESLEEELK	1026	114.518	8.88037
P23246	Splicing factor, proline- and glutamine-rich OS=Homo sapiens GN=SFPQ PE=1 SV=2 - [SFPQ_HUMAN]	51.0168	23.76	2	11	12	NLSPYVSNELLEEAFSQFGPIER LFVGNLPADITEDEFK FATHAAALSVR mGGGGAmNmGDPYGSGGQK RMEELHNQEMQK YGEPGEVFINK FGQGGAGPVGGQGPR GmGPGTPAGYGR AVVIVDDR QHHPPYHQQHHQGPPPGGPGGR SPPPGMGLNQNR SPPPGmGLNQNR ANLSLLR	707	76.1016	9.43701
P14618	Pyruvate kinase PKM OS=Homo sapiens GN=PKM PE=1 SV=4 - [KPYM_HUMAN]	48.3669	26.74	5	10	10	FGVEQDVDmVFASFIR LAPITSDPTEATAVGAVEASFK LNFSHGTHEYHAETIK GVNLPGAAVDLPAVSEK IYVDDGLISLQVK GADFLVTEVEnGGSLGSK GADFLVTEVENGGSLGSK VNFAMNVGK GDYPLEAVR GDLGIEIPAEK LDIDSPPITAR	531	57.9	7.84033
P08107-2	Isoform 2 of Heat shock 70 kDa protein 1A/1B OS=Homo sapiens GN=HSPA1A - [HSP71_HUMAN]	42.4298	19.97	3	7	9	ATAGDTHLGGEDFDNR IINEPTAAAIAYGLDR NQVALNPQNTVFDAK AQIHDLVLVGGSTR VEIIANDQGNR DAGVIAGLNVLR TTPSYVAFTDTER LLQDFFNGR LLQDFFnGR NALESYAFNmK	586	63.8979	5.70654
O43166-3	Isoform 3 of Signal-induced proliferation-associated 1-like protein 1 OS=Homo sapiens GN=SIPA1L1 - [SI1L1_HUMAN]	40.3794	9.99	3	11	11	SEGSHHITSTPGVPK ASLLDQALPNDVLFSSTYPSLPK LDEQGLNYQQK GSGFSLDVIDGPISQR TLETESHGLDR AHLQAEVQHLR QGTSGESFFDLLK LSDFLITGGGK AGqSTEEEmYNNESAGPAFEEFLQLLGER ENLVLHLDR QGHSDSHYSSHSSSNTLSSNASSAHSDEK	1782	197.285	8.29443
P09923	Intestinal-type alkaline phosphatase OS=Homo sapiens GN=ALPI PE=1 SV=2 - [PPBI_HUMAN]	39.7629	20.08	1	6	8	TELMQASLDQSVTHLMGLFEPGDTK TELmQASLDQSVTHLmGLFEPGDTK NWYSDADmPASAR DPTLDPSLMEMTEAALR ANFQTIGLSAAAR GNEVISVMNR LGPETPLAmDR GNEVISVmNR NLVQEWLAK FPYLALSK TELmQASLDQSVTHLMGLFEPGDTK	528	56.7764	5.85889
P38646	Stress-70 protein, mitochondrial OS=Homo sapiens GN=HSPA9 PE=1 SV=2 - [GRP75_HUMAN]	37.2019	18.85	1	9	9	STnGDTFLGGEDFDQALLR AQFEGIVTDLIR QAVTNPNNTFYATK QAASSLQQASLK LLGQFTLIGIPPAPR VEAVNMAEGIIHDTETK VQQTVQDLFGR TTPSVVAFTADGER VEAVNmAEGIIHDTETK mKETAENYLGHTAK	679	73.6348	6.16357
Q15233-2	Isoform 2 of Non-POU domain-containing octamer-binding protein OS=Homo sapiens GN=NONO - [NONO_HUMAN]	36.3728	15.18	2	5	6	mGQmAmGGAMGINNR MEELHNQEVQK RMEELHNQEVQK FAQPGSFEYEYAmR FAQPGSFEYEYAMR VELDNMPLR AVVIVDDR VELDNmPLR	382	43.8381	8.63135
Q96FS4	Signal-induced proliferation-associated protein 1 OS=Homo sapiens GN=SIPA1 PE=1 SV=1 - [SIPA1_HUMAN]	35.6971	9.98	1	8	8	FDGSPGQAVGEVVAR ALnGEQAAGHAR GTISEDALPPGPPR TLLTLDEQVLSFQR FGLPSLGGR SGSDAGEARPPTPASPR FTFAETAGLRPGAR	1042	112.08	6.59521
P17844	Probable ATP-dependent RNA helicase DDX5 OS=Homo sapiens GN=DDX5 PE=1 SV=1 - [DDX5_HUMAN]	34.5365	18.4	1	10	12	NFYQEHPDLAR mLDmGFEPQIR TTYLVLDEADR FVINYDYPNSSEDYIHR LLQLVEDR QVSDLISVLR WNLDELPK RTAQEVETYR LMEEImSEK KIVDQIRPDR TIVFVETK TAQEVETYR	614	69.1047	8.92432
P08238	Heat shock protein HSP 90-beta OS=Homo sapiens GN=HSP90AB1 PE=1 SV=4 - [HS90B_HUMAN]	32.4237	14.09	8	9	9	HSQFIGYPITLYLEK YHTSQSGDEmTSLSEYVSR ADLINNLGTIAK GVVDSEDLPLNISR YIDQEELNK APFDLFENK EQVANSAFVER ALLFIPR LSELLR	724	83.2121	5.03369
P19474	E3 ubiquitin-protein ligase TRIM21 OS=Homo sapiens GN=TRIM21 PE=1 SV=1 - [RO52_HUMAN]	32.3206	20.63	2	9	9	LAQQSQALQELISELDR DLDITSPELR LQVALGELR LGDTQQSIPGNEER NFLVEEEQR IHAEFVQQK QLQELEKDER QLANmVNNLK HYWEVDVTGK	475	54.1351	6.37939
Q14160	Protein scribble homolog OS=Homo sapiens GN=SCRIB PE=1 SV=4 - [SCRIB_HUMAN]	31.0328	7.67	5	8	8	VSVIQFLEAPIGDEDAEEAAAEK LEQLDLGGNDLEVLPDTLGALPNLR LLEVNQQSLLGLTHGEAVQLLR SLEELLLDANQLR NSLESISSIDR LTNLNVDR ALAAVPSAGSVQR ILAVnGQDVR	1630	174.778	5.07178
Q00839-2	Isoform Short of Heterogeneous nuclear ribonucleoprotein U OS=Homo sapiens GN=HNRNPU - [HNRPU_HUMAN]	29.5256	9.68	2	7	7	EKPYFPIPEEYTFIQNVPLEDR YNILGTNTImDK YNILGTNTIMDK LLEQYKEESK DIDIHEVR nGQDLGVAFK FIEIAAR DLPEHAVLK	806	88.9242	5.78271
P25705	ATP synthase subunit alpha, mitochondrial OS=Homo sapiens GN=ATP5A1 PE=1 SV=1 - [ATPA_HUMAN]	28.597	14.65	3	6	6	EVAAFAQFGSDLDAATQQLLSR HALIIYDDLSK TGAIVDVPVGEELLGR TGTAEmSSILEER TSIAIDTIINQK LELAQYR	553	59.7136	9.12939
P11021	78 kDa glucose-regulated protein OS=Homo sapiens GN=HSPA5 PE=1 SV=2 - [GRP78_HUMAN]	28.1528	14.98	1	5	7	SQIFSTASDNQPTVTIK IINEPTAAAIAYGLDK VEIIANDQGNR VTHAVVTVPAYFNDAQR ELEEIVQPIISK NQLTSNPENTVFDAK VYEGERPLTK	654	72.2884	5.16064
Q08211	ATP-dependent RNA helicase A OS=Homo sapiens GN=DHX9 PE=1 SV=4 - [DHX9_HUMAN]	27.8911	7.17	2	7	7	TTQVPQFILDDFIQNDR NELmYQLEQDHDLQAILQER LGGIGQFLAK GmTLVTPLQLLLFASK TPLHEIALSIK ISAVSVAER DFVNYLVR	1270	140.869	6.84424
Q14980-4	Isoform Numa-s of Nuclear mitotic apparatus protein 1 OS=Homo sapiens GN=NUMA1 - [NUMA1_HUMAN]	27.3985	5.39	5	7	7	EELEQASQAHGAR LQAQLNELQAQLSQK VEFATLQEALAHALTEK SLEAQVAHADQQLR DSAQTSVTQAQR AVQAQGGESQQEAQR FQVATDALK	1763	199.976	5.24951
Q14573	Inositol 1,4,5-trisphosphate receptor type 3 OS=Homo sapiens GN=ITPR3 PE=1 SV=2 - [ITPR3_HUMAN]	26.8281	3.44	1	6	6	QFGmmQSQIGYDILAEDTITALLHNNR HVQYLDFLHTVIK LVSHLTAQLNELK VMLDLLQIPYDK ILISLRPQELVDVIK LWTEIPTAITIK VmLDLLQIPYDK	2671	303.912	6.48096
P67809	Nuclease-sensitive element-binding protein 1 OS=Homo sapiens GN=YBX1 PE=1 SV=3 - [YBOX1_HUMAN]	26.6032	18.21	5	4	4	NYQQNYQNSESGEK NEGSESAPEGQAQQR GAEAANVTGPGGVPVQGSK EDVFVHQTAIK	324	35.9027	9.87646
Q92616	Translational activator GCN1 OS=Homo sapiens GN=GCN1L1 PE=1 SV=6 - [GCN1L_HUMAN]	26.0177	3.07	1	5	5	NLLHSLQSSGIGSK AASQSTQVPTITEGVAAALLLLK LFNDSSPVVLEESWDALNAITK ALGTLVSHVTLR KGVTSILPVLR	2671	292.572	7.47412
Q9NR30-2	Isoform 2 of Nucleolar RNA helicase 2 OS=Homo sapiens GN=DDX21 - [DDX21_HUMAN]	25.0316	11.47	3	7	7	TAITVEHLAIK QDAQSLHGDIPQK EGAFSNFPISEETIK EAQELSQNSAIK STYEQVDLIGK AAVIGDVIR APQVLVLAPTR	715	79.6074	9.37842
P49411	Elongation factor Tu, mitochondrial OS=Homo sapiens GN=TUFM PE=1 SV=2 - [EFTU_HUMAN]	24.0686	15.04	1	4	4	TIGTGLVTNTLAMTEEEK TIGTGLVTNTLAmTEEEK DLEKPFLLPVEAVYSVPGR DKPHVNVGTIGHVDHGK LLDAVDTYIPVPAR	452	49.5102	7.60596
Q00610-2	Isoform 2 of Clathrin heavy chain 1 OS=Homo sapiens GN=CLTC - [CLH1_HUMAN]	22.1152	3.42	4	5	5	NLQNLLILTAIK AFmTADLPNELIELLEK VANVELYYR AFMTADLPNELIELLEK HDVVFLITK LLLPWLEAR	1639	187.771	5.69385
P61978-3	Isoform 3 of Heterogeneous nuclear ribonucleoprotein K OS=Homo sapiens GN=HNRNPK - [HNRPK_HUMAN]	22.0948	18.64	3	6	6	GSYGDLGGPIITTQVTIPK IILDLISESPIK TDYNASVSVPDSSGPER VVLIGGKPDR LLIHQSLAGGIIGVK GGDLmAYDR	440	48.5322	5.5415
Q9UQ35	Serine/arginine repetitive matrix protein 2 OS=Homo sapiens GN=SRRM2 PE=1 SV=2 - [SRRM2_HUMAN]	21.5424	3.52	2	7	7	TPQAPASANLVGPR TAVAPSAVNLADPR SPVPSAFSDQSR SAHATAPVNIAGSR ENSFGSPLEFR GPSPEGSSSTESSPEHPPK RSPSVSSPEPAEK	2752	299.438	12.0591
P31943	Heterogeneous nuclear ribonucleoprotein H OS=Homo sapiens GN=HNRNPH1 PE=1 SV=4 - [HNRH1_HUMAN]	21.2306	13.36	3	4	4	STGEAFVQFASQEIAEK ATENDIYNFFSPLNPVR HTGPNSPDTANDGFVR VHIEIGPDGR	449	49.1984	6.30322
P26599	Polypyrimidine tract-binding protein 1 OS=Homo sapiens GN=PTBP1 PE=1 SV=1 - [PTBP1_HUMAN]	21.19	11.11	15	4	4	IAIPGLAGAGNSVLLVSNLNPER LPIDVTEGEVISLGLPFGK VTNLLmLK DYGNSPLHR	531	57.1856	9.17334
O75643	U5 small nuclear ribonucleoprotein 200 kDa helicase OS=Homo sapiens GN=SNRNP200 PE=1 SV=2 - [U520_HUMAN]	20.9921	3.65	1	5	5	YPPPTELLDLQPLPVSALR LIGLSATLPNYEDVATFLR SPTLYGISHDDLK WTELGALDILQmLGR LELSVHLQPITR	2136	244.353	6.06201
P10809	60 kDa heat shock protein, mitochondrial OS=Homo sapiens GN=HSPD1 PE=1 SV=2 - [CH60_HUMAN]	19.4076	13.44	1	6	6	ALmLQGVDLLADAVAVTmGPK ISSIQSIVPALEIANAHR VGLQVVAVK VTDALNATR TLNDELEIIEGmK IGIEIIK	573	61.0164	5.87158
O43175	D-3-phosphoglycerate dehydrogenase OS=Homo sapiens GN=PHGDH PE=1 SV=4 - [SERA_HUMAN]	19.3914	11.82	1	5	5	TQTSDPAMLPTMIGLLAEAGVR GTIQVITQGTSLK GGIVDEGALLR DLPLLLFR TLGILGLGR	533	56.6144	6.7124
P12268	Inosine-5'-monophosphate dehydrogenase 2 OS=Homo sapiens GN=IMPDH2 PE=1 SV=2 - [IMDH2_HUMAN]	19.0595	13.81	1	5	5	REDLVVAPAGITLK LPIVNEDDELVAIIAR VAQGVSGAVQDK NLIDAGVDALR TSSAQVEGGVHSLHSYEK	514	55.7696	6.90283
Q6P4F7	Rho GTPase-activating protein 11A OS=Homo sapiens GN=ARHGAP11A PE=1 SV=2 - [RHGBA_HUMAN]	18.809	4.4	3	4	4	LQAAVVQTLIDYASDIGR TPSITPQEER LALLQHLR INSLLEYSR	1023	113.795	9.0708
P12956	X-ray repair cross-complementing protein 6 OS=Homo sapiens GN=XRCC6 PE=1 SV=2 - [XRCC6_HUMAN]	18.6766	10.51	1	5	5	IQVTPPGFQLVFLPFADDK NIYVLQELDNPGAK DTGIFLDLmHLK LGSLVDEFK KQELLEALTK	609	69.7991	6.63916
P33993	DNA replication licensing factor MCM7 OS=Homo sapiens GN=MCM7 PE=1 SV=4 - [MCM7_HUMAN]	18.5229	10.15	3	5	5	QVVQGLLSETYLEAHR LFADAVQELLPQYK SQLLSYIDR SLEQNIQLPAALLSR IAQPGDHVSVTGIFLPILR	719	81.2566	6.45557
P78347-2	Isoform 2 of General transcription factor II-I OS=Homo sapiens GN=GTF2I - [GTF2I_HUMAN]	18.0251	6.48	4	4	4	VPYPVFESNPEFLYVEGLPEGIPFR EDLQLDKPASGVK RPELLTHSTTEVTQPR QVEELFER	957	107.902	7.94287
P52272-2	Isoform 2 of Heterogeneous nuclear ribonucleoprotein M OS=Homo sapiens GN=HNRNPM - [HNRPM_HUMAN]	17.5738	11.43	2	5	5	QGGGGGGGSVPGIER mGLAmGGGGGASFDR mGPLGLDHmASSIER GNFGGSFAGSFGGAGGHAPGVAR AFITNIPFDVK	691	73.5724	8.82178
O60237	Protein phosphatase 1 regulatory subunit 12B OS=Homo sapiens GN=PPP1R12B PE=1 SV=2 - [MYPT2_HUMAN]	16.9491	2.55	2	1	2	STQGVTLTDLQEAER LKDENGALIR LKDEnGALIR	982	110.337	5.66846
Q14247-3	Isoform 3 of Src substrate cortactin OS=Homo sapiens GN=CTTN - [SRC8_HUMAN]	16.6122	10.33	3	4	4	TQTPPVSPAPQPTEER LPSSPVYEDAASFK ENVFQEHQTLK YGLFPANYVELR	513	57.4315	5.32568
P20700	Lamin-B1 OS=Homo sapiens GN=LMNB1 PE=1 SV=2 - [LMNB1_HUMAN]	15.8232	8.53	2	4	5	LSSEmNTSTVNSAR IQELEDLLAK ALYETELADAR LLEGEEER LQIELGK	586	66.3676	5.16064
O43143	Putative pre-mRNA-splicing factor ATP-dependent RNA helicase DHX15 OS=Homo sapiens GN=DHX15 PE=1 SV=2 - [DHX15_HUMAN]	14.3413	4.28	1	3	3	TLATDILmGVLK TLATDILMGVLK SNLGSVVLQLK VESLLVTAISK	795	90.8752	7.45947
P49327	Fatty acid synthase OS=Homo sapiens GN=FASN PE=1 SV=3 - [FAS_HUMAN]	14.0669	2.15	1	3	3	LPEDPLLSGLLDSPALK VSVHVIEGDHR ALGLGVEQLPVVFEDVVLHQATILPK	2511	273.254	6.44287
Q6UWP8	Suprabasin OS=Homo sapiens GN=SBSN PE=2 SV=2 - [SBSN_HUMAN]	13.7656	17.63	1	3	3	FGQGVHHAAGQAGNEAGR FGQGAHHAAGQAGNEAGR FGQGAHHGLSEGWK	590	60.5046	7.00537
P14373-2	Isoform Beta of Zinc finger protein RFP OS=Homo sapiens GN=TRIM27 - [TRI27_HUMAN]	13.6109	12.29	2	4	4	HLANVTQLVK EQIQNQLDHLK ELLQDIGDTLSR AELLSLTQMER	358	41.4126	5.8208
Q9H583	HEAT repeat-containing protein 1 OS=Homo sapiens GN=HEATR1 PE=1 SV=3 - [HEAT1_HUMAN]	13.3568	2.24	1	3	3	NTSELVSSEVYLLSALAALQK ITSEmGSASQANIR VSLLNEQFLPLIR	2144	242.215	6.53662
P78524	Suppression of tumorigenicity 5 protein OS=Homo sapiens GN=ST5 PE=1 SV=3 - [ST5_HUMAN]	13.1152	4.13	3	3	3	TGTLGSLEEPAGGASVSAGSR AVGVAGVAGEAGPPPER LVHIQSmLK	1137	126.405	9.24658
O15231	Zinc finger protein 185 OS=Homo sapiens GN=ZNF185 PE=1 SV=3 - [ZN185_HUMAN]	12.5884	5.37	8	3	3	TANAGPPRPSSSGYK GSSSATSVSAVPADR LQILTPR	689	73.4802	7.00537
Q32MZ4-3	Isoform 3 of Leucine-rich repeat flightless-interacting protein 1 OS=Homo sapiens GN=LRRFIP1 - [LRRF1_HUMAN]	12.4145	3.32	4	1	2	AmVSNAQLDNEK AMVSNAQLDNEK IDGATQSSPAEPK	752	82.6386	4.61475
P08237	6-phosphofructokinase, muscle type OS=Homo sapiens GN=PFKM PE=1 SV=2 - [K6PF_HUMAN]	12.4005	2.69	5	2	2	DLQANVEHLVQK VTVLGHVQR	780	85.1284	7.98682
O60506-5	Isoform 5 of Heterogeneous nuclear ribonucleoprotein Q OS=Homo sapiens GN=SYNCRIP - [HNRPQ_HUMAN]	12.0524	10.24	9	4	4	DLFEDELVPLFEK NLANTVTEEILEK AGPIWDLR LFVGSIPK	410	46.2992	8.88037
Q9Y2X3	Nucleolar protein 58 OS=Homo sapiens GN=NOP58 PE=1 SV=1 - [NOP58_HUMAN]	11.3603	8.32	1	3	3	FQDTAEALAAFTALMEGK HAASTVQILGAEK LIAHAGSLLNLAK	529	59.5405	8.92432
P50991-2	Isoform 2 of T-complex protein 1 subunit delta OS=Homo sapiens GN=CCT4 - [TCPD_HUMAN]	11.1744	7.27	2	3	3	ALIAGGGAPEIELALR DALSDLALHFLNK AYILNLVK	509	54.6851	7.82568
P26368-2	Isoform 2 of Splicing factor U2AF 65 kDa subunit OS=Homo sapiens GN=U2AF2 - [U2AF2_HUMAN]	11.0973	9.55	2	3	3	LGGLTQAPGNPVLAVQINQDK LFIGGLPNYLNDDQVK NFAFLEFR	471	53.087	9.08545
Q9Y230	RuvB-like 2 OS=Homo sapiens GN=RUVBL2 PE=1 SV=3 - [RUVB2_HUMAN]	10.8489	8.21	1	3	3	TQGFLALFSGDTGEIK EYQDAFLFNELK VYSLFLDESR	463	51.1246	5.64307
Q92621	Nuclear pore complex protein Nup205 OS=Homo sapiens GN=NUP205 PE=1 SV=3 - [NU205_HUMAN]	10.5751	1.79	1	3	3	ASTEGVAIQGQQGTR IQQGALELLR DLPSADSVQYR	2012	227.776	6.18896
P25205	DNA replication licensing factor MCM3 OS=Homo sapiens GN=MCM3 PE=1 SV=3 - [MCM3_HUMAN]	10.2419	4.21	1	3	3	LLNNAFEELVAFQR LIVNVNDLR TAIHEVmEQGR	808	90.924	5.77002
P63104-2	Isoform 2 of 14-3-3 protein zeta/delta OS=Homo sapiens GN=YWHAZ - [1433Z_HUMAN]	10.2044	17.06	11	2	2	DSTLIMQLLR DSTLIMqLLR TAFDEAIAELDTLSEESYK	170	19.3205	4.80518
P49368-2	Isoform 2 of T-complex protein 1 subunit gamma OS=Homo sapiens GN=CCT3 - [TCPG_HUMAN]	9.44544	6.11	2	3	3	KGESQTDIEITR TAVETAVLLLR EILSEVER	507	56.3952	6.49365
P06733-2	Isoform MBP-1 of Alpha-enolase OS=Homo sapiens GN=ENO1 - [ENOA_HUMAN]	9.35343	6.45	2	2	2	IGAEVYHNLK YISPDQLADLYK	341	36.9048	6.27783
Q96T88	E3 ubiquitin-protein ligase UHRF1 OS=Homo sapiens GN=UHRF1 PE=1 SV=1 - [UHRF1_HUMAN]	9.35226	4.41	2	3	3	LGLTMQYPEGYLEALANR VNEYVDAR IIFVDEVFK	793	89.757	7.56201
Q86VI3	Ras GTPase-activating-like protein IQGAP3 OS=Homo sapiens GN=IQGAP3 PE=1 SV=2 - [IQGA3_HUMAN]	9.06295	1.96	3	1	3	LIFQMPQNK TALQEEIK SNQQLEQDLNImDIK	1631	184.584	7.6499
Q15208	Serine/threonine-protein kinase 38 OS=Homo sapiens GN=STK38 PE=1 SV=1 - [STK38_HUMAN]	8.93374	8.17	1	3	3	LGLEDFESLK ERPAAISIEIK VTLENFYSNLIAQHEER	465	54.1554	7.15186
Q9Y265-2	Isoform 2 of RuvB-like 1 OS=Homo sapiens GN=RUVBL1 - [RUVB1_HUMAN]	8.15452	8.29	2	3	3	LDPSIFESLQK GLGLDESGLAK TISHVIIGLK	386	42.1	6.37939
Q92974-3	Isoform 3 of Rho guanine nucleotide exchange factor 2 OS=Homo sapiens GN=ARHGEF2 - [ARHG2_HUMAN]	8.07223	2.82	3	2	2	ILQHSHGIEEER DLLVGPGVELLLTPR	958	108.175	6.87354
P61221	ATP-binding cassette sub-family E member 1 OS=Homo sapiens GN=ABCE1 PE=1 SV=1 - [ABCE1_HUMAN]	7.83881	6.18	1	2	2	EGINIFLDGYVPTENLR LKPDEGGEVPVLNVSYKPQK	599	67.271	8.33838
Q9BY89	Uncharacterized protein KIAA1671 OS=Homo sapiens GN=KIAA1671 PE=1 SV=2 - [K1671_HUMAN]	7.80343	1.44	1	2	2	GVVLSGAESLLEHSR WTGGAVVSSHK	1806	196.59	8.47021
P33991	DNA replication licensing factor MCM4 OS=Homo sapiens GN=MCM4 PE=1 SV=5 - [MCM4_HUMAN]	7.52097	2.43	1	2	2	THIDVIHYR RLHGLDEEAEQK	863	96.4976	6.7417
Q92499	ATP-dependent RNA helicase DDX1 OS=Homo sapiens GN=DDX1 PE=1 SV=2 - [DDX1_HUMAN]	7.49642	2.84	1	1	1	FLVLDEADGLLSQGYSDFINR	740	82.3798	7.2251
Q14643-4	Isoform 4 of Inositol 1,4,5-trisphosphate receptor type 1 OS=Homo sapiens GN=ITPR1 - [ITPR1_HUMAN]	7.07433	1.41	8	2	2	AIAIPVDLDSQVNNLFLK QIGYDVLAEDTITALLHNNR	2695	306.578	6.29053
Q9UKS6	Protein kinase C and casein kinase substrate in neurons protein 3 OS=Homo sapiens GN=PACSIN3 PE=1 SV=2 - [PACN3_HUMAN]	6.94572	4.72	1	2	2	LSALHLEVR ADSAVSQEQLR	424	48.4568	6.17627
P0CG48	Polyubiquitin-C OS=Homo sapiens GN=UBC PE=1 SV=3 - [UBC_HUMAN]	6.80892	32.85	4	2	2	TITLEVEPSDTIENVK TLSDYNIQK	685	76.9915	7.66455
P43246-2	Isoform 2 of DNA mismatch repair protein Msh2 OS=Homo sapiens GN=MSH2 - [MSH2_HUMAN]	6.49878	2.76	2	2	2	LNLVEAFVEDAELR LTSLNEEYTK	868	97.2609	5.75732
P14866	Heterogeneous nuclear ribonucleoprotein L OS=Homo sapiens GN=HNRNPL PE=1 SV=2 - [HNRPL_HUMAN]	6.49869	7.64	1	2	2	TDNAGDQHGGGGGGGGGAGAAGGGGGGENYDDPHK TPASPVVHIR	589	64.0924	8.22119
P55786	Puromycin-sensitive aminopeptidase OS=Homo sapiens GN=NPEPPS PE=1 SV=2 - [PSA_HUMAN]	6.16068	2.5	1	2	2	LGLQNDLFSLAR AGIISTVEVLK	919	103.211	5.71924
Q9UQE7	Structural maintenance of chromosomes protein 3 OS=Homo sapiens GN=SMC3 PE=1 SV=2 - [SMC3_HUMAN]	6.12292	1.48	4	1	2	INQmATAPDSQR InELLK	1217	141.454	7.18115
O43293	Death-associated protein kinase 3 OS=Homo sapiens GN=DAPK3 PE=1 SV=1 - [DAPK3_HUMAN]	5.80047	5.95	2	2	2	HPNIITLHDIFENK VLEEAAAAEEGLR	454	52.5034	6.88818
Q9H0H5	Rac GTPase-activating protein 1 OS=Homo sapiens GN=RACGAP1 PE=1 SV=1 - [RGAP1_HUMAN]	4.8252	2.53	1	1	1	SIGSAVDQGNESIVAK	632	70.9818	8.88037
P33992	DNA replication licensing factor MCM5 OS=Homo sapiens GN=MCM5 PE=1 SV=5 - [MCM5_HUMAN]	4.60021	3.81	1	2	2	LQPFATEADVEEALR LAALPNVYEVISK	734	82.2332	8.36768
Q7Z5L9-2	Isoform 2 of Interferon regulatory factor 2-binding protein 2 OS=Homo sapiens GN=IRF2BP2 - [I2BP2_HUMAN]	4.56502	2.8	2	1	1	RPASVSSSAAVEHEQR	571	59.4439	8.60205
P52701-2	Isoform GTBP-alt of DNA mismatch repair protein Msh6 OS=Homo sapiens GN=MSH6 - [MSH6_HUMAN]	4.08609	1.12	3	1	1	IIDFLSALEGFK	1068	120.487	7.92822
P55265-5	Isoform 5 of Double-stranded RNA-specific adenosine deaminase OS=Homo sapiens GN=ADAR - [DSRAD_HUMAN]	3.84664	1.29	5	1	1	LVDQSGPPHEPK	931	103.576	8.66064
Q9BRK4	Leucine zipper putative tumor suppressor 2 OS=Homo sapiens GN=LZTS2 PE=1 SV=2 - [LZTS2_HUMAN]	3.51243	1.64	1	1	1	VAGGLLGSGTR	669	72.7149	6.50732
P09874	Poly [ADP-ribose] polymerase 1 OS=Homo sapiens GN=PARP1 PE=1 SV=4 - [PARP1_HUMAN]	3.35452	1.28	1	1	1	TTNFAGILSQGLR	1014	113.012	8.88037
Q9UN86-2	Isoform B of Ras GTPase-activating protein-binding protein 2 OS=Homo sapiens GN=G3BP2 - [G3BP2_HUMAN]	3.17419	2.9	2	1	1	VEAKPEVQSQPPR	449	50.7861	5.37646
Q9NTJ3-2	Isoform 2 of Structural maintenance of chromosomes protein 4 OS=Homo sapiens GN=SMC4 - [SMC4_HUMAN]	2.55659	0.98	2	1	1	LHNTIVEINNHK	1230	140.191	6.80029
Q01813-2	Isoform 2 of 6-phosphofructokinase type C OS=Homo sapiens GN=PFKP - [K6PP_HUMAN]	2.52415	1.03	2	1	1	LPDDQIPK	776	85.2615	8.5874
Q16531	DNA damage-binding protein 1 OS=Homo sapiens GN=DDB1 PE=1 SV=1 - [DDB1_HUMAN]	2.43336	0.79	1	1	1	LPSFELLHK	1140	126.887	5.26221
Q9H2M9-2	Isoform 2 of Rab3 GTPase-activating protein non-catalytic subunit OS=Homo sapiens GN=RAB3GAP2 - [RBGPR_HUMAN]	2.23454	4.37	2	1	1	EEILSGALR	206	23.3464	4.79248
